# Supplementary material for: Establishment of an intragastric surgical model using C57BL/6 mice to study the vaccine efficacy of OMV-based immunogens against Helicobacter pylori
Source: Biol Open. 2025 Jun 23;14(6):bio060282. doi: 10.1242/bio.060282 (PMC12233065; doi:10.1242/bio.060282)
Supplement: Table S7. [file biolopen-14-060282-TableS7.xlsx]

## Sheet: PEPTIDES
Master	Accession	Description	Sequence	Coverage [%]	# Peptides	# PSMs	# Unique Peptides	# Protein Groups	# AAs	MW [kDa]	calc. pI	Score MS Amanda 2.0: MS Amanda 2.0	Score Sequest HT: Sequest HT	# Peptides (by Search Engine): MS Amanda 2.0	# Peptides (by Search Engine): Sequest HT	Found in Sample: [S2] F2: Sample	Modifications
Master Protein	O25475	Protein translocase subunit SecA OS=Helicobacter pylori (strain ATCC 700392 / 26695) OX=85962 GN=secA PE=3 SV=1	MIKAIIGKIIGTRNDRWIKQYKKQVLTINALEPTYEKMSDDELQNAFEELKKRVRSTEKDLQEKTLLEVLPESFAITREASKRILKMCHFDVQLIGGMVLNDGKIAEMKTGEGKTLVATLAVALNALKGESVYVVTVNDYLAHRDSKEMEPLYHFLGYSVGTITASVRDDDERLEIYSKDIVYGTNNEFGFDYLRDNMKYSLEHKVQKSHAFAIVDEVDSILIDEARTPLIISGPVDRRMENYNKADEVAKSMQVEIDFTIDEKNRAILITEEGIKKAENLFGVDNLYKIENAALSHHLDQALKANYLFFIDKDYIVANNEVVIVDEFTGRLSEGRRFSEGLHQALEAKEGVSIKEESQTLADITFQNYFRMFSKLAGMTGTAQTEATEFLEIYNLEVV…	3	1	1	1	1	865	99	5.87		0		1	High
	Checked	Confidence	Annotated Sequence	Modifications	Modifications in Master Proteins	Contaminant	# Protein Groups	# Proteins	# PSMs	Master Protein Accessions	Positions in Master Proteins	# Missed Cleavages	Theo. MH+ [Da]	Found in Sample: [S2] F2: Sample	Confidence (by Search Engine): MS Amanda 2.0	Confidence (by Search Engine): Sequest HT	Percolator q-Value (by Search Engine): MS Amanda 2.0	Percolator q-Value (by Search Engine): Sequest HT	Percolator PEP (by Search Engine): MS Amanda 2.0	Percolator PEP (by Search Engine): Sequest HT	XCorr (by Search Engine): Sequest HT	Amanda Score (by Search Engine): MS Amanda 2.0	CharmeRT Combined Score (by Search Engine): MS Amanda 2.0	Sequence in Protein	Positions in Protein	Peptide Group Modifications in Protein
	FALSE	High	[K].RILKMCHFDVQLIGGMVLNDGK.[I]	1xCarbamidomethyl [C6]; 2xOxidation [M5; M16]		FALSE	1	1	1	O25475	O25475 [83-104]	2	2576.31	High	Low	High	0.9807	0	1	1	1.62	48.77	48.77	K.RILKMCHFDVQLIGGMVLNDGK.I	[83-104]
Master Protein	O25723	Alpha-ketoglutarate permease (KgtP) OS=Helicobacter pylori (strain ATCC 700392 / 26695) OX=85962 GN=HP_1091 PE=4 SV=1	MNPQTATKKPLKSLLAASSGNLVEWYDFYAYAFLAPYFAKEFTHTNDPTLALISAFLVFMLGFFMRPLGSLFFGKLGDKKGRKTSMVYSIILMALGSFLLALLPTKEIVGEWAFLFLLLARLLQGFSVGGEYGVVATYLSELGKNGKKGFYGSFQYVTLVGGQLLAIFSLFIVENIYTHDQISAFAWRYLFALGGILALLSLFLRNIMEETMDSKTTSKTTIKEETQRGSLKELLHHKKALMIVFGLTMGGSLCFYTFTVYLKIFLTNSSSFSPKESSFIMLLALSYFIFLQPLCGMLADKIKRTQMLMVFAITGLIVTPVVFYGIKHATSVYEALFYEILALSSMSFYTCIAGVIKAELFPEHVRALGVGLAYAIANALFGGSASYVALEFKQHGFEW…	9	1	3	1	1	426	47.5	9.11	50.22	0	1	1	High
	Checked	Confidence	Annotated Sequence	Modifications	Modifications in Master Proteins	Contaminant	# Protein Groups	# Proteins	# PSMs	Master Protein Accessions	Positions in Master Proteins	# Missed Cleavages	Theo. MH+ [Da]	Found in Sample: [S2] F2: Sample	Confidence (by Search Engine): MS Amanda 2.0	Confidence (by Search Engine): Sequest HT	Percolator q-Value (by Search Engine): MS Amanda 2.0	Percolator q-Value (by Search Engine): Sequest HT	Percolator PEP (by Search Engine): MS Amanda 2.0	Percolator PEP (by Search Engine): Sequest HT	XCorr (by Search Engine): Sequest HT	Amanda Score (by Search Engine): MS Amanda 2.0	CharmeRT Combined Score (by Search Engine): MS Amanda 2.0	Sequence in Protein	Positions in Protein	Peptide Group Modifications in Protein
	FALSE	High	[K].IFLTNSSSFSPKESSFIMLLALSYFIFLQPLCGMLADKIK.[R]	1xCarbamidomethyl [C32]		FALSE	1	1	3	O25723	O25723 [264-303]	2	4557.39	High	High	High	0		1		1.83	50.22	50.22	K.IFLTNSSSFSPKESSFIMLLALSYFIFLQPLCGMLADKIK.R	[264-303]
Master Protein	O26011	Flavin prenyltransferase UbiX OS=Helicobacter pylori (strain ATCC 700392 / 26695) OX=85962 GN=ubiX PE=3 SV=1	MKLVLGISGASGIPLALRFLEKLPKEIEVFVVASKNAHVVALEESNINLKNAMKDLRPSGTFFNEQDIHASIASGSYGIHKMAIIPASMDMVAKIAHGFGGDLISRSASVMLKEKRPLLIAPREMPLSAIMLENLLKLSHSNAIIAPPMMTYYTQSKTLEAMQDFLVGKWFDSLGIENDLYPRWGMN	18	1	3	1	1	187	20.6	8.35		0		1	High
	Checked	Confidence	Annotated Sequence	Modifications	Modifications in Master Proteins	Contaminant	# Protein Groups	# Proteins	# PSMs	Master Protein Accessions	Positions in Master Proteins	# Missed Cleavages	Theo. MH+ [Da]	Found in Sample: [S2] F2: Sample	Confidence (by Search Engine): MS Amanda 2.0	Confidence (by Search Engine): Sequest HT	Percolator q-Value (by Search Engine): MS Amanda 2.0	Percolator q-Value (by Search Engine): Sequest HT	Percolator PEP (by Search Engine): MS Amanda 2.0	Percolator PEP (by Search Engine): Sequest HT	XCorr (by Search Engine): Sequest HT	Amanda Score (by Search Engine): MS Amanda 2.0	CharmeRT Combined Score (by Search Engine): MS Amanda 2.0	Sequence in Protein	Positions in Protein	Peptide Group Modifications in Protein
	FALSE	High	[R].EMPLSAIMLENLLKLSHSNAIIAPPMMTYYTQSK.[T]	3xOxidation [M2; M8; M26]		FALSE	1	1	3	O26011	O26011 [124-157]	1	3883.94	High	Low	High					2.07	92.56	92.56	R.EMPLSAIMLENLLKLSHSNAIIAPPMMTYYTQSK.T	[124-157]
Master Protein	O24949	LUD domain-containing protein OS=Helicobacter pylori (strain ATCC 700392 / 26695) OX=85962 GN=HP_0137 PE=4 SV=1	MSKELILKRIKEARAKHAIQGANPIYRNIIKVEFEDLVEEYKHFQVLNKAEVIESAKENLEQAILKALENFKSKKILHSTDLNLNFEAFKDFTLQPYDKEIEAMREELFEIDTALLHGVCGISSLGMIGAVSSHASPRLLSLITLNCIILLKKESIVRNLSEGMQALKNQSQNGALPTNMLLIGGPSRTADIELKTVFGVHGPQKVAIILY	3	1	1	1	1	211	23.6	7.53	223.22		1		High
	Checked	Confidence	Annotated Sequence	Modifications	Modifications in Master Proteins	Contaminant	# Protein Groups	# Proteins	# PSMs	Master Protein Accessions	Positions in Master Proteins	# Missed Cleavages	Theo. MH+ [Da]	Found in Sample: [S2] F2: Sample	Confidence (by Search Engine): MS Amanda 2.0	Confidence (by Search Engine): Sequest HT	Percolator q-Value (by Search Engine): MS Amanda 2.0	Percolator q-Value (by Search Engine): Sequest HT	Percolator PEP (by Search Engine): MS Amanda 2.0	Percolator PEP (by Search Engine): Sequest HT	XCorr (by Search Engine): Sequest HT	Amanda Score (by Search Engine): MS Amanda 2.0	CharmeRT Combined Score (by Search Engine): MS Amanda 2.0	Sequence in Protein	Positions in Protein	Peptide Group Modifications in Protein
	FALSE	High	[M].SKELILK.[R]			FALSE	1	1	1	O24949	O24949 [2-8]	1	830.535	High	High	n/a						223.22	223.22	M.SKELILK.R	[2-8]
Master Protein	O26012	Flagella basal body P-ring formation protein FlgA OS=Helicobacter pylori (strain ATCC 700392 / 26695) OX=85962 GN=HP_1477 PE=3 SV=1	MKILILFFICLNALFALDSNALKAEIKEVYLKEYKDLKLEIETINLEIPERFSNASILSYELNASNKLKKDGVVFLRLENDPNLRLPVRYSVIGSMQAFKSVSAIKKDENITANNTQKERILFGALSNPLLEGAIDKVSAKNFIPPNTLLSTDKTQALIIVRKNDIITGVYEEGQISIEISLKALENGALNQIIQAKNLESNKILKAKVLSSSKAQIL	3	1	1	1	1	218	24.3	8.97		2.75		1	High
	Checked	Confidence	Annotated Sequence	Modifications	Modifications in Master Proteins	Contaminant	# Protein Groups	# Proteins	# PSMs	Master Protein Accessions	Positions in Master Proteins	# Missed Cleavages	Theo. MH+ [Da]	Found in Sample: [S2] F2: Sample	Confidence (by Search Engine): MS Amanda 2.0	Confidence (by Search Engine): Sequest HT	Percolator q-Value (by Search Engine): MS Amanda 2.0	Percolator q-Value (by Search Engine): Sequest HT	Percolator PEP (by Search Engine): MS Amanda 2.0	Percolator PEP (by Search Engine): Sequest HT	XCorr (by Search Engine): Sequest HT	Amanda Score (by Search Engine): MS Amanda 2.0	CharmeRT Combined Score (by Search Engine): MS Amanda 2.0	Sequence in Protein	Positions in Protein	Peptide Group Modifications in Protein
	FALSE	High	[I].KEVYLK.[E]			FALSE	1	1	1	O26012	O26012 [27-32]	1	779.466	High	Low	High	0.9741		1		2.75	204.15	204.15	I.KEVYLK.E	[27-32]
Master Protein	P56003	Elongation factor Tu OS=Helicobacter pylori (strain ATCC 700392 / 26695) OX=85962 GN=tuf PE=3 SV=1	MAKEKFNRTKPHVNIGTIGHVDHGKTTLSAAISAVLSLKGLAEMKDYDNIDNAPEEKERGITIATSHIEYETENRHYAHVDCPGHADYVKNMITGAAQMDGAILVVSAADGPMPQTREHILLSRQVGVPHIVVFLNKQDMVDDQELLELVEMEVRELLSAYEFPGDDTPIVAGSALRALEEAKAGNVGEWGEKVLKLMAEVDAYIPTPERDTEKTFLMPVEDVFSIAGRGTVVTGRIERGVVKVGDEVEIVGIRPTQKTTVTGVEMFRKELEKGEAGDNVGVLLRGTKKEEVERGMVLCKPGSITPHKKFEGEIYVLSKEEGGRHTPFFTNYRPQFYVRTTDVTGSITLPEGVEMVMPGDNVKITVELISPVALELGTKFAIREGGRTVGAGVVSNIIE	4	2	2	2	1	399	43.6	5.26	354.83		2		High
	Checked	Confidence	Annotated Sequence	Modifications	Modifications in Master Proteins	Contaminant	# Protein Groups	# Proteins	# PSMs	Master Protein Accessions	Positions in Master Proteins	# Missed Cleavages	Theo. MH+ [Da]	Found in Sample: [S2] F2: Sample	Confidence (by Search Engine): MS Amanda 2.0	Confidence (by Search Engine): Sequest HT	Percolator q-Value (by Search Engine): MS Amanda 2.0	Percolator q-Value (by Search Engine): Sequest HT	Percolator PEP (by Search Engine): MS Amanda 2.0	Percolator PEP (by Search Engine): Sequest HT	XCorr (by Search Engine): Sequest HT	Amanda Score (by Search Engine): MS Amanda 2.0	CharmeRT Combined Score (by Search Engine): MS Amanda 2.0	Sequence in Protein	Positions in Protein	Peptide Group Modifications in Protein
	FALSE	High	[K].TTVTGVEMFR.[K]			FALSE	1	1	1	P56003	P56003 [259-268]	0	1140.57	High	High	Low	0		1		1.86	196.24	196.24	K.TTVTGVEMFR.K	[259-268]
	FALSE	High	[R].EHILLSR.[Q]			FALSE	1	1	1	P56003	P56003 [118-124]	0	867.505	High	High	Low	0		0.9929		1.81	158.59	158.59	R.EHILLSR.Q	[118-124]
Master Protein	P69996	Urease subunit beta OS=Helicobacter pylori (strain ATCC 700392 / 26695) OX=85962 GN=ureB PE=1 SV=1	MKKISRKEYVSMYGPTTGDKVRLGDTDLIAEVEHDYTIYGEELKFGGGKTLREGMSQSNNPSKEELDLIITNALIVDYTGIYKADIGIKDGKIAGIGKGGNKDMQDGVKNNLSVGPATEALAGEGLIVTAGGIDTHIHFISPQQIPTAFASGVTTMIGGGTGPADGTNATTITPGRRNLKWMLRAAEEYSMNLGFLAKGNASNDASLADQIEAGAIGFKIHEDWGTTPSAINHALDVADKYDVQVAIHTDTLNEAGCVEDTMAAIAGRTMHTFHTEGAGGGHAPDIIKVAGEHNILPASTNPTIPFTVNTEAEHMDMLMVCHHLDKSIKEDVQFADSRIRPQTIAAEDTLHDMGIFSITSSDSQAMGRVGEVITRTWQTADKNKKEFGRLKEEKGDNDN…	7	3	8	3	1	569	61.6	6.01	518.89	2.75	2	2	High
	Checked	Confidence	Annotated Sequence	Modifications	Modifications in Master Proteins	Contaminant	# Protein Groups	# Proteins	# PSMs	Master Protein Accessions	Positions in Master Proteins	# Missed Cleavages	Theo. MH+ [Da]	Found in Sample: [S2] F2: Sample	Confidence (by Search Engine): MS Amanda 2.0	Confidence (by Search Engine): Sequest HT	Percolator q-Value (by Search Engine): MS Amanda 2.0	Percolator q-Value (by Search Engine): Sequest HT	Percolator PEP (by Search Engine): MS Amanda 2.0	Percolator PEP (by Search Engine): Sequest HT	XCorr (by Search Engine): Sequest HT	Amanda Score (by Search Engine): MS Amanda 2.0	CharmeRT Combined Score (by Search Engine): MS Amanda 2.0	Sequence in Protein	Positions in Protein	Peptide Group Modifications in Protein
	FALSE	High	[K].GNASNDASLADQIEAGAIGFK.[I]			FALSE	1	1	6	P69996	P69996 [199-219]	0	2048.99	High	High	High					2.75	369.42	369.42	K.GNASNDASLADQIEAGAIGFK.I	[199-219]
	FALSE	High	[R].EMFAHHGK.[A]			FALSE	1	1	1	P69996	P69996 [477-484]	0	956.441	High	High	Low	0	0.9987	1	1	1.14	149.47	149.47	R.EMFAHHGK.A	[477-484]
	FALSE	High	[K].EDVQFADSR.[I]			FALSE	1	1	1	P69996	P69996 [330-338]	0	1066.48	High	Low	High	0.7002	0	1	0.6993	1.02	161.68	161.68	K.EDVQFADSR.I	[330-338]
Master Protein	O25206	VirB4 homolog (VirB4) OS=Helicobacter pylori (strain ATCC 700392 / 26695) OX=85962 GN=HP_0459 PE=3 SV=1	MLESALKYCKEKAIDLLVGFVPKTYSMAQECNILGLYDDAFIITKQENLVGIISLQGLSYSNLMQKDLEGYFDARQNVLNTISKDIQLRIVAKRRKEFINQSPNIDNIYAKAIITQFESKGIYKTEYFLVFETITSNVKSFFEKKKLEMTTSINEELEESSKEDKQENENSSNETHSNTSSKKDKKNKFKKKITFSTKSKRALLIQTIERVKNALKEFKPTLLNSKEVLNFYAEYINGKYIAFNPKLKRLSDSYIASNVHFKKDYFVIEFQNQNTFCACVGIKAYESEEISSLPISTLLHTQIELDLIFHIRSLGQFESLNFLKTKKKLTLSKIVKADIDNYIELVQANRLSMQECALNLVIRAKSKAKLDKSLKEILSLLNNAGLGSVTETIGLKPSY…	3	1	1	1	1	858	98.4	8.63	81.75		1		High
	Checked	Confidence	Annotated Sequence	Modifications	Modifications in Master Proteins	Contaminant	# Protein Groups	# Proteins	# PSMs	Master Protein Accessions	Positions in Master Proteins	# Missed Cleavages	Theo. MH+ [Da]	Found in Sample: [S2] F2: Sample	Confidence (by Search Engine): MS Amanda 2.0	Confidence (by Search Engine): Sequest HT	Percolator q-Value (by Search Engine): MS Amanda 2.0	Percolator q-Value (by Search Engine): Sequest HT	Percolator PEP (by Search Engine): MS Amanda 2.0	Percolator PEP (by Search Engine): Sequest HT	XCorr (by Search Engine): Sequest HT	Amanda Score (by Search Engine): MS Amanda 2.0	CharmeRT Combined Score (by Search Engine): MS Amanda 2.0	Sequence in Protein	Positions in Protein	Peptide Group Modifications in Protein
	FALSE	High	[K].EFKPTLLNSKEVLNFYAEYINGK.[Y]			FALSE	1	1	1	O25206	O25206 [217-239]	1	2717.42	High	High	Low	0	0.9987	1	1	1.31	81.75	81.75	K.EFKPTLLNSKEVLNFYAEYINGK.Y	[217-239]
Master Protein	P14916	Urease subunit alpha OS=Helicobacter pylori (strain ATCC 700392 / 26695) OX=85962 GN=ureA PE=1 SV=2	MKLTPKELDKLMLHYAGELAKKRKEKGIKLNYVEAVALISAHIMEEARAGKKTAAELMQEGRTLLKPDDVMDGVASMIHEVGIEAMFPDGTKLVTVHTPIEANGKLVPGELFLKNEDITINEGKKAVSVKVKNVGDRPVQIGSHFHFFEVNRCLDFDREKTFGKRLDIASGTAVRFEPGEEKSVELIDIGGNRRIFGFNALVDRQADNESKKIALHRAKERGFHGAKSDDNYVKTIKE	4	1	4	1	1	238	26.5	8.47	251.66	2.64	1	1	High
	Checked	Confidence	Annotated Sequence	Modifications	Modifications in Master Proteins	Contaminant	# Protein Groups	# Proteins	# PSMs	Master Protein Accessions	Positions in Master Proteins	# Missed Cleavages	Theo. MH+ [Da]	Found in Sample: [S2] F2: Sample	Confidence (by Search Engine): MS Amanda 2.0	Confidence (by Search Engine): Sequest HT	Percolator q-Value (by Search Engine): MS Amanda 2.0	Percolator q-Value (by Search Engine): Sequest HT	Percolator PEP (by Search Engine): MS Amanda 2.0	Percolator PEP (by Search Engine): Sequest HT	XCorr (by Search Engine): Sequest HT	Amanda Score (by Search Engine): MS Amanda 2.0	CharmeRT Combined Score (by Search Engine): MS Amanda 2.0	Sequence in Protein	Positions in Protein	Peptide Group Modifications in Protein
	FALSE	High	[K].TAAELMQEGR.[T]			FALSE	1	1	4	P14916	P14916 [53-62]	0	1105.53	High	High	High					2.64	251.66	251.66	K.TAAELMQEGR.T	[53-62]
Master Protein	P52093	Bacterial non-heme ferritin OS=Helicobacter pylori (strain ATCC 700392 / 26695) OX=85962 GN=ftnA PE=1 SV=2	MLSKDIIKLLNEQVNKEMNSSNLYMSMSSWCYTHSLDGAGLFLFDHAAEEYEHAKKLIVFLNENNVPVQLTSISAPEHKFEGLTQIFQKAYEHEQHISESINNIVDHAIKGKDHATFNFLQWYVSEQHEEEVLFKDILDKIELIGNENHGLYLADQYVKGIAKSRKS	19	2	4	2	1	167	19.3	5.67	467.07		2		High
	Checked	Confidence	Annotated Sequence	Modifications	Modifications in Master Proteins	Contaminant	# Protein Groups	# Proteins	# PSMs	Master Protein Accessions	Positions in Master Proteins	# Missed Cleavages	Theo. MH+ [Da]	Found in Sample: [S2] F2: Sample	Confidence (by Search Engine): MS Amanda 2.0	Confidence (by Search Engine): Sequest HT	Percolator q-Value (by Search Engine): MS Amanda 2.0	Percolator q-Value (by Search Engine): Sequest HT	Percolator PEP (by Search Engine): MS Amanda 2.0	Percolator PEP (by Search Engine): Sequest HT	XCorr (by Search Engine): Sequest HT	Amanda Score (by Search Engine): MS Amanda 2.0	CharmeRT Combined Score (by Search Engine): MS Amanda 2.0	Sequence in Protein	Positions in Protein	Peptide Group Modifications in Protein
	FALSE	High	[K].LIVFLNENNVPVQLTSISAPEHK.[F]			FALSE	1	1	3	P52093	P52093 [57-79]	0	2562.39	High	High	Low		0.9987		1	2.31	272.16	272.16	K.LIVFLNENNVPVQLTSISAPEHK.F	[57-79]
	FALSE	High	[K].LLNEQVNK.[E]			FALSE	1	1	1	P52093	P52093 [9-16]	0	957.536	High	High	Low	0	0.9987	0.9033	1	1.58	194.91	194.91	K.LLNEQVNK.E	[9-16]
Master Protein	P56035	Large ribosomal subunit protein bL9 OS=Helicobacter pylori (strain ATCC 700392 / 26695) OX=85962 GN=rplI PE=3 SV=2	MKVLLLEDVKNLGKAGEVCEVKDGYGNNFLIANQKAKLATNEVINKYKAEVKKKAEKEALEKAQKLQMVETLQTITLTIHKKVGANGSLFGAITKEEITERLKEQHASLNLDKKDIELKHPIKSTGIYEIEVKLGSGVVGVFKIDVVAE	9	1	1	1	1	149	16.5	8.78	144.63		1		High
	Checked	Confidence	Annotated Sequence	Modifications	Modifications in Master Proteins	Contaminant	# Protein Groups	# Proteins	# PSMs	Master Protein Accessions	Positions in Master Proteins	# Missed Cleavages	Theo. MH+ [Da]	Found in Sample: [S2] F2: Sample	Confidence (by Search Engine): MS Amanda 2.0	Confidence (by Search Engine): Sequest HT	Percolator q-Value (by Search Engine): MS Amanda 2.0	Percolator q-Value (by Search Engine): Sequest HT	Percolator PEP (by Search Engine): MS Amanda 2.0	Percolator PEP (by Search Engine): Sequest HT	XCorr (by Search Engine): Sequest HT	Amanda Score (by Search Engine): MS Amanda 2.0	CharmeRT Combined Score (by Search Engine): MS Amanda 2.0	Sequence in Protein	Positions in Protein	Peptide Group Modifications in Protein
	FALSE	High	[K].VGANGSLFGAITK.[E]			FALSE	1	1	1	P56035	P56035 [83-95]	0	1234.68	High	High	Low	0	0.9987	1	1	1.12	144.63	144.63	K.VGANGSLFGAITK.E	[83-95]
Master Protein	O25095	Tetraacyldisaccharide 4'-kinase OS=Helicobacter pylori (strain ATCC 700392 / 26695) OX=85962 GN=lpxK PE=3 SV=1	MKSDKPFLERYFYDPTLLQKGLIFALYPFSLIYQGIATLKRKTAKKHDFKIPIISIGNLIAGGSGKTPFILEIAPRYQEVAVVSRGYQRDSKGLVVVSVKGNILVSQKTAGDEAYLLALNLKQASVIVSEKRELGVLKALELGAKIVFLDDGFRFNFNQFNLLLKPKVPPYYPFCLPSGLYRESIKSYEEAHLVVTEDKDYQRITSISRPTKRMLLVTAIANPSRLDAFLPKEVVKKLYFKDHAPFNLELLEKEFYQNNATSLLVTSKDLVKLQDCNLPLSVLNLKLEICPKVLEEIDHYILSYPYNTKERL	5	1	1	1	1	312	35.5	9.26	88.85		1		High
	Checked	Confidence	Annotated Sequence	Modifications	Modifications in Master Proteins	Contaminant	# Protein Groups	# Proteins	# PSMs	Master Protein Accessions	Positions in Master Proteins	# Missed Cleavages	Theo. MH+ [Da]	Found in Sample: [S2] F2: Sample	Confidence (by Search Engine): MS Amanda 2.0	Confidence (by Search Engine): Sequest HT	Percolator q-Value (by Search Engine): MS Amanda 2.0	Percolator q-Value (by Search Engine): Sequest HT	Percolator PEP (by Search Engine): MS Amanda 2.0	Percolator PEP (by Search Engine): Sequest HT	XCorr (by Search Engine): Sequest HT	Amanda Score (by Search Engine): MS Amanda 2.0	CharmeRT Combined Score (by Search Engine): MS Amanda 2.0	Sequence in Protein	Positions in Protein	Peptide Group Modifications in Protein
	FALSE	High	[K].KLYFKDHAPFNLELLEK.[E]			FALSE	1	1	1	O25095	O25095 [237-253]	2	2105.14	High	High	Low	0		1		1.52	88.85	88.85	K.KLYFKDHAPFNLELLEK.E	[237-253]
Master Protein	O25434	Ribosomal protein uS12 methylthiotransferase RimO OS=Helicobacter pylori (strain ATCC 700392 / 26695) OX=85962 GN=rimO PE=3 SV=1	MQVKENKQLCLISLGCSKNLVDSEVMLGKLYNYTLTNDAKSADVILINTCGFIESAKQESIQTILNAAKDKKEGAILIASGCLSERYKDEIKELIPEVDIFTGVGDYDKIDIMIAKKQNQFSEQVFLSEHYNARIITGSSVHAYVKISEGCNQKCSFCAIPSFKGKLQSRELDSILKEVENLALKGYTDMTFIAQDSSSFLYDKGQKDGLIQLIRAIDKQQALKSARILYLYPSSTTLELIGAIESSPIFQNYFDMPIQHISDSMLKKMRRNSSQAHHLKLLDAMKQVKESFIRSTIIVGHPEENESEFEELSAFLDEFQFDRLNIFAFSAEENTHAYSLEKVPKKTINARIKALNKIALKHQNHSFKALLNKPIKALVENKEGEYFYKARDLRWAPEV…	8	1	1	1	1	439	49.6	6.7		0		1	High
	Checked	Confidence	Annotated Sequence	Modifications	Modifications in Master Proteins	Contaminant	# Protein Groups	# Proteins	# PSMs	Master Protein Accessions	Positions in Master Proteins	# Missed Cleavages	Theo. MH+ [Da]	Found in Sample: [S2] F2: Sample	Confidence (by Search Engine): MS Amanda 2.0	Confidence (by Search Engine): Sequest HT	Percolator q-Value (by Search Engine): MS Amanda 2.0	Percolator q-Value (by Search Engine): Sequest HT	Percolator PEP (by Search Engine): MS Amanda 2.0	Percolator PEP (by Search Engine): Sequest HT	XCorr (by Search Engine): Sequest HT	Amanda Score (by Search Engine): MS Amanda 2.0	CharmeRT Combined Score (by Search Engine): MS Amanda 2.0	Sequence in Protein	Positions in Protein	Peptide Group Modifications in Protein
	FALSE	High	[R].ELDSILKEVENLALKGYTDMTFIAQDSSSFLYDK.[G]			FALSE	1	1	1	O25434	O25434 [171-204]	2	3883.92	High	Low	High		0		1	0.93	38.1	38.1	R.ELDSILKEVENLALKGYTDMTFIAQDSSSFLYDK.G	[171-204]
Master Protein	O26001	ABC transporter, ATP-binding protein (HI1087) OS=Helicobacter pylori (strain ATCC 700392 / 26695) OX=85962 GN=HP_1465 PE=4 SV=1	MNATNNQVLIEVKDLHSAFGSTIIHRGVSFSVHKGEVMAILGGSGSGKSTLLRCMILLNRPTKGEVLLFGEDIWKLKEAEQQKIFNRCGICFQFGALYSSLTVLENVGVMLEQYGAYSKKIVEEISKMWIEKVGLPPRAYHLYPYELSGGMKKRVGIARAMATNPEILFLDEPTSGLDPYSAGKFDELIMTLKESLQLTVVMITHDLDSVHDCVDRFIMLKDGLLEFNGDLKDFIKKAQTQGLDEGNLFNSTRGEKFWKGM	14	1	1	1	1	261	29.2	6.8		0		1	High
	Checked	Confidence	Annotated Sequence	Modifications	Modifications in Master Proteins	Contaminant	# Protein Groups	# Proteins	# PSMs	Master Protein Accessions	Positions in Master Proteins	# Missed Cleavages	Theo. MH+ [Da]	Found in Sample: [S2] F2: Sample	Confidence (by Search Engine): MS Amanda 2.0	Confidence (by Search Engine): Sequest HT	Percolator q-Value (by Search Engine): MS Amanda 2.0	Percolator q-Value (by Search Engine): Sequest HT	Percolator PEP (by Search Engine): MS Amanda 2.0	Percolator PEP (by Search Engine): Sequest HT	XCorr (by Search Engine): Sequest HT	Amanda Score (by Search Engine): MS Amanda 2.0	CharmeRT Combined Score (by Search Engine): MS Amanda 2.0	Sequence in Protein	Positions in Protein	Peptide Group Modifications in Protein
	FALSE	High	[K].FDELIMTLKESLQLTVVMITHDLDSVHDCVDRFIMLK.[D]	1xCarbamidomethyl [C29]; 1xOxidation [M35]		FALSE	1	1	1	O26001	O26001 [185-221]	2	4421.23	High	Low	High	0.9807	0	1	1	1.62	63.04	63.04	K.FDELIMTLKESLQLTVVMITHDLDSVHDCVDRFIMLK.D	[185-221]
Master Protein	P42383	Chaperonin GroEL OS=Helicobacter pylori (strain ATCC 700392 / 26695) OX=85962 GN=groEL PE=3 SV=2	MAKEIKFSDSARNLLFEGVRQLHDAVKVTMGPRGRNVLIQKSYGAPSITKDGVSVAKEIELSCPVANMGAQLVKEVASKTADAAGDGTTTATVLAYSIFKEGLRNITAGANPIEVKRGMDKAAEAIINELKKASKKVGGKEEITQVATISANSDHNIGKLIADAMEKVGKDGVITVEEAKGIEDELDVVEGMQFDRGYLSPYFVTNAEKMTAQLDNAYILLTDKKISSMKDILPLLEKTMKEGKPLLIIAEDIEGEALTTLVVNKLRGVLNIAAVKAPGFGDRRKEMLKDIAILTGGQVISEELGLSLENAEVEFLGKAGRIVIDKDNTTIVDGKGHSHDVKDRVAQIKTQIASTTSDYDKEKLQERLAKLSGGVAVIKVGAASEVEMKEKKDRVDDAL…	5	3	4	3	1	546	58.2	5.76	549.88		3		High
	Checked	Confidence	Annotated Sequence	Modifications	Modifications in Master Proteins	Contaminant	# Protein Groups	# Proteins	# PSMs	Master Protein Accessions	Positions in Master Proteins	# Missed Cleavages	Theo. MH+ [Da]	Found in Sample: [S2] F2: Sample	Confidence (by Search Engine): MS Amanda 2.0	Confidence (by Search Engine): Sequest HT	Percolator q-Value (by Search Engine): MS Amanda 2.0	Percolator q-Value (by Search Engine): Sequest HT	Percolator PEP (by Search Engine): MS Amanda 2.0	Percolator PEP (by Search Engine): Sequest HT	XCorr (by Search Engine): Sequest HT	Amanda Score (by Search Engine): MS Amanda 2.0	CharmeRT Combined Score (by Search Engine): MS Amanda 2.0	Sequence in Protein	Positions in Protein	Peptide Group Modifications in Protein
	FALSE	High	[K].TQIASTTSDYDKEK.[L]			FALSE	1	1	2	P42383	P42383 [350-363]	1	1586.75	High	High	Low	0	0.9987	0.9346	1	1.39	257.48	257.48	K.TQIASTTSDYDKEK.L	[350-363]
	FALSE	High	[K].LIADAMEK.[V]			FALSE	1	1	1	P42383	P42383 [160-167]	0	890.465	High	High	Low	0		1		1.26	162.81	162.81	K.LIADAMEK.V	[160-167]
	FALSE	High	[K].VGYEIIMR.[A]			FALSE	1	1	1	P42383	P42383 [435-442]	0	980.523	High	High	Low	0		0.9896		1.58	129.58	129.58	K.VGYEIIMR.A	[435-442]
Master Protein	O25992	Outer membrane beta-barrel protein OS=Helicobacter pylori (strain ATCC 700392 / 26695) OX=85962 GN=HP_1453 PE=4 SV=1	MLKLASKTICLSLIGSFTAVEAFQKHQKDGFFIEAGFETGLLQGTQTKEQTIATTQEKPKPKPKPKPITPQSTYGKYYISQSTVLKNATELFAEDNITNLTFYSLTPVYVTAYNQESAEEAGYGDSSLIMIQNFLPYNLNNIELSYTDNQGNVVSLGVIETIPKQSQIILPASLFNDPQLNADGFQQLQTATTRFSDASTQNLFDKLSKVTTNLQMTYINYNQFSSGNGSGSKPPCPPYENQENCTAKVPPFTSQDAKNLTNLMLNMMAVFDSKSWEDAVKNAPFQFSDNNLSAPCYSNYSTCVNPYNDGLVDPKLIAKNKGDEYNIENGQTGSVILTPQDVIYSYRVTNNLYVNLLPPRGGDLGLGSQYGGPNGPGDDGTNFGALGILSPFLDPEILF…	3	1	1	1	1	746	82.3	5.83		0		1	High
	Checked	Confidence	Annotated Sequence	Modifications	Modifications in Master Proteins	Contaminant	# Protein Groups	# Proteins	# PSMs	Master Protein Accessions	Positions in Master Proteins	# Missed Cleavages	Theo. MH+ [Da]	Found in Sample: [S2] F2: Sample	Confidence (by Search Engine): MS Amanda 2.0	Confidence (by Search Engine): Sequest HT	Percolator q-Value (by Search Engine): MS Amanda 2.0	Percolator q-Value (by Search Engine): Sequest HT	Percolator PEP (by Search Engine): MS Amanda 2.0	Percolator PEP (by Search Engine): Sequest HT	XCorr (by Search Engine): Sequest HT	Amanda Score (by Search Engine): MS Amanda 2.0	CharmeRT Combined Score (by Search Engine): MS Amanda 2.0	Sequence in Protein	Positions in Protein	Peptide Group Modifications in Protein
	FALSE	High	[K].VPPFTSQDAKNLTNLMLNMMAVFDSK.[S]			FALSE	1	1	1	O25992	O25992 [249-274]	1	2912.44	High	Low	High		0		1	0.54	54.99	54.99	K.VPPFTSQDAKNLTNLMLNMMAVFDSK.S	[249-274]
Master Protein	P56081	3-dehydroquinate synthase OS=Helicobacter pylori (strain ATCC 700392 / 26695) OX=85962 GN=aroB PE=1 SV=1	MQEILIPLKEKNYKVFLGELPEIKLKQKALIISDSIVAGLHLPYLLERLKALEVRVCVIESGEKYKNFHSLERILNNAFEMQLNRHSLMIALGGGVISDMVGFASSIYFRGIDFINIPTTLLAQVDASVGGKTGINTPYGKNLIGSFHQPKAVYMDLAFLKTLEKREFQAGVAEIIKMAVCFDKNLVERLETKDLKDCLEEVIFQSVNIKAQVVVQDEKEQNIRAGLNYGHTFGHAIEKETDYERFLHGEAIAIGMRMANDLALSLGMLTLKEYERIENLLKKFDLIFHYKILDLQKFYERLFLDKKSENKTIKFILPKGVGAFEVASHIPKETIIKVLEKWH	3	1	1	1	1	343	39.1	7.9	90.63		1		High
	Checked	Confidence	Annotated Sequence	Modifications	Modifications in Master Proteins	Contaminant	# Protein Groups	# Proteins	# PSMs	Master Protein Accessions	Positions in Master Proteins	# Missed Cleavages	Theo. MH+ [Da]	Found in Sample: [S2] F2: Sample	Confidence (by Search Engine): MS Amanda 2.0	Confidence (by Search Engine): Sequest HT	Percolator q-Value (by Search Engine): MS Amanda 2.0	Percolator q-Value (by Search Engine): Sequest HT	Percolator PEP (by Search Engine): MS Amanda 2.0	Percolator PEP (by Search Engine): Sequest HT	XCorr (by Search Engine): Sequest HT	Amanda Score (by Search Engine): MS Amanda 2.0	CharmeRT Combined Score (by Search Engine): MS Amanda 2.0	Sequence in Protein	Positions in Protein	Peptide Group Modifications in Protein
	FALSE	High	[K].AQVVVQDEK.[E]			FALSE	1	1	1	P56081	P56081 [211-219]	0	1015.54	High	High	Low	0		1		0.5	90.63	90.63	K.AQVVVQDEK.E	[211-219]

## Sheet: PROTEINS
Master	Accession	Description	Sequence	Coverage [%]	# Peptides	# PSMs	# Unique Peptides	# Protein Groups	# AAs	MW [kDa]	calc. pI	Score MS Amanda 2.0: MS Amanda 2.0	Score Sequest HT: Sequest HT	# Peptides (by Search Engine): MS Amanda 2.0	# Peptides (by Search Engine): Sequest HT	Gene Ontology (biological process)	Gene Ontology (cellular component)	Gene Ontology (molecular function)	Pfam	Entrez Gene IDs	Gene Names	Found in Sample: [S2] F2: Sample	Modifications
Master Protein	P69996	Urease subunit beta OS=Helicobacter pylori (strain ATCC 700392 / 26695) OX=85962 GN=ureB PE=1 SV=1	MKKISRKEYVSMYGPTTGDKVRLGDTDLIAEVEHDYTIYGEELKFGGGKTLREGMSQSNNPSKEELDLIITNALIVDYTGIYKADIGIKDGKIAGIGKGGNKDMQDGVKNNLSVGPATEALAGEGLIVTAGGIDTHIHFISPQQIPTAFASGVTTMIGGGTGPADGTNATTITPGRRNLKWMLRAAEEYSMNLGFLAKGNASNDASLADQIEAGAIGFKIHEDWGTTPSAINHALDVADKYDVQVAIHTDTLNEAGCVEDTMAAIAGRTMHTFHTEGAGGGHAPDIIKVAGEHNILPASTNPTIPFTVNTEAEHMDMLMVCHHLDKSIKEDVQFADSRIRPQTIAAEDTLHDMGIFSITSSDSQAMGRVGEVITRTWQTADKNKKEFGRLKEEKGDNDN…	7	3	8	3	1	569	61.6	6.01	518.89	2.75	2	2	urea catabolic process [GO:0043419]	cytoplasm [GO:0005737]	nickel cation binding [GO:0016151]; urease activity [GO:0009039]	PF01979;PF00449;		ureB	High
Master Protein	P14916	Urease subunit alpha OS=Helicobacter pylori (strain ATCC 700392 / 26695) OX=85962 GN=ureA PE=1 SV=2	MKLTPKELDKLMLHYAGELAKKRKEKGIKLNYVEAVALISAHIMEEARAGKKTAAELMQEGRTLLKPDDVMDGVASMIHEVGIEAMFPDGTKLVTVHTPIEANGKLVPGELFLKNEDITINEGKKAVSVKVKNVGDRPVQIGSHFHFFEVNRCLDFDREKTFGKRLDIASGTAVRFEPGEEKSVELIDIGGNRRIFGFNALVDRQADNESKKIALHRAKERGFHGAKSDDNYVKTIKE	4	1	4	1	1	238	26.5	8.47	251.66	2.64	1	1	urea catabolic process [GO:0043419]	urease complex [GO:0035550]	nickel cation binding [GO:0016151]; urease activity [GO:0009039]	PF00699;PF00547;		ureA	High
Master Protein	P52093	Bacterial non-heme ferritin OS=Helicobacter pylori (strain ATCC 700392 / 26695) OX=85962 GN=ftnA PE=1 SV=2	MLSKDIIKLLNEQVNKEMNSSNLYMSMSSWCYTHSLDGAGLFLFDHAAEEYEHAKKLIVFLNENNVPVQLTSISAPEHKFEGLTQIFQKAYEHEQHISESINNIVDHAIKGKDHATFNFLQWYVSEQHEEEVLFKDILDKIELIGNENHGLYLADQYVKGIAKSRKS	19	2	4	2	1	167	19.3	5.67	467.07		2		intracellular sequestering of iron ion [GO:0006880]; iron ion transport [GO:0006826]	cytoplasm [GO:0005737]; cytosol [GO:0005829]	ferric iron binding [GO:0008199]; ferrous iron binding [GO:0008198]; ferroxidase activity [GO:0004322]	PF00210;		ftnA	High
Master Protein	P42383	Chaperonin GroEL OS=Helicobacter pylori (strain ATCC 700392 / 26695) OX=85962 GN=groEL PE=3 SV=2	MAKEIKFSDSARNLLFEGVRQLHDAVKVTMGPRGRNVLIQKSYGAPSITKDGVSVAKEIELSCPVANMGAQLVKEVASKTADAAGDGTTTATVLAYSIFKEGLRNITAGANPIEVKRGMDKAAEAIINELKKASKKVGGKEEITQVATISANSDHNIGKLIADAMEKVGKDGVITVEEAKGIEDELDVVEGMQFDRGYLSPYFVTNAEKMTAQLDNAYILLTDKKISSMKDILPLLEKTMKEGKPLLIIAEDIEGEALTTLVVNKLRGVLNIAAVKAPGFGDRRKEMLKDIAILTGGQVISEELGLSLENAEVEFLGKAGRIVIDKDNTTIVDGKGHSHDVKDRVAQIKTQIASTTSDYDKEKLQERLAKLSGGVAVIKVGAASEVEMKEKKDRVDDAL…	5	3	4	3	1	546	58.2	5.76	549.88		3		chaperone cofactor-dependent protein refolding [GO:0051085]; protein refolding [GO:0042026]; response to heat [GO:0009408]	GroEL-GroES complex [GO:1990220]	ATP binding [GO:0005524]; ATP-dependent protein folding chaperone [GO:0140662]; isomerase activity [GO:0016853]; unfolded protein binding [GO:0051082]	PF00118;		groEL	High
Master Protein	O25723	Alpha-ketoglutarate permease (KgtP) OS=Helicobacter pylori (strain ATCC 700392 / 26695) OX=85962 GN=HP_1091 PE=4 SV=1	MNPQTATKKPLKSLLAASSGNLVEWYDFYAYAFLAPYFAKEFTHTNDPTLALISAFLVFMLGFFMRPLGSLFFGKLGDKKGRKTSMVYSIILMALGSFLLALLPTKEIVGEWAFLFLLLARLLQGFSVGGEYGVVATYLSELGKNGKKGFYGSFQYVTLVGGQLLAIFSLFIVENIYTHDQISAFAWRYLFALGGILALLSLFLRNIMEETMDSKTTSKTTIKEETQRGSLKELLHHKKALMIVFGLTMGGSLCFYTFTVYLKIFLTNSSSFSPKESSFIMLLALSYFIFLQPLCGMLADKIKRTQMLMVFAITGLIVTPVVFYGIKHATSVYEALFYEILALSSMSFYTCIAGVIKAELFPEHVRALGVGLAYAIANALFGGSASYVALEFKQHGFEW…	9	1	3	1	1	426	47.5	9.11	50.22	0	1	1	carbohydrate transport [GO:0008643]	membrane [GO:0016020]	transmembrane transporter activity [GO:0022857]	PF07690;			High
Master Protein	O26011	Flavin prenyltransferase UbiX OS=Helicobacter pylori (strain ATCC 700392 / 26695) OX=85962 GN=ubiX PE=3 SV=1	MKLVLGISGASGIPLALRFLEKLPKEIEVFVVASKNAHVVALEESNINLKNAMKDLRPSGTFFNEQDIHASIASGSYGIHKMAIIPASMDMVAKIAHGFGGDLISRSASVMLKEKRPLLIAPREMPLSAIMLENLLKLSHSNAIIAPPMMTYYTQSKTLEAMQDFLVGKWFDSLGIENDLYPRWGMN	18	1	3	1	1	187	20.6	8.35		0		1			carboxy-lyase activity [GO:0016831]; flavin prenyltransferase activity [GO:0106141]	PF02441;		ubiX	High
Master Protein	P56003	Elongation factor Tu OS=Helicobacter pylori (strain ATCC 700392 / 26695) OX=85962 GN=tuf PE=3 SV=1	MAKEKFNRTKPHVNIGTIGHVDHGKTTLSAAISAVLSLKGLAEMKDYDNIDNAPEEKERGITIATSHIEYETENRHYAHVDCPGHADYVKNMITGAAQMDGAILVVSAADGPMPQTREHILLSRQVGVPHIVVFLNKQDMVDDQELLELVEMEVRELLSAYEFPGDDTPIVAGSALRALEEAKAGNVGEWGEKVLKLMAEVDAYIPTPERDTEKTFLMPVEDVFSIAGRGTVVTGRIERGVVKVGDEVEIVGIRPTQKTTVTGVEMFRKELEKGEAGDNVGVLLRGTKKEEVERGMVLCKPGSITPHKKFEGEIYVLSKEEGGRHTPFFTNYRPQFYVRTTDVTGSITLPEGVEMVMPGDNVKITVELISPVALELGTKFAIREGGRTVGAGVVSNIIE	4	2	2	2	1	399	43.6	5.26	354.83		2		translational elongation [GO:0006414]	cytoplasm [GO:0005737]	GTP binding [GO:0005525]; GTPase activity [GO:0003924]; guanosine tetraphosphate binding [GO:0097216]; translation elongation factor activity [GO:0003746]	PF00009;PF03144;PF03143;		tuf	High
Master Protein	O25475	Protein translocase subunit SecA OS=Helicobacter pylori (strain ATCC 700392 / 26695) OX=85962 GN=secA PE=3 SV=1	MIKAIIGKIIGTRNDRWIKQYKKQVLTINALEPTYEKMSDDELQNAFEELKKRVRSTEKDLQEKTLLEVLPESFAITREASKRILKMCHFDVQLIGGMVLNDGKIAEMKTGEGKTLVATLAVALNALKGESVYVVTVNDYLAHRDSKEMEPLYHFLGYSVGTITASVRDDDERLEIYSKDIVYGTNNEFGFDYLRDNMKYSLEHKVQKSHAFAIVDEVDSILIDEARTPLIISGPVDRRMENYNKADEVAKSMQVEIDFTIDEKNRAILITEEGIKKAENLFGVDNLYKIENAALSHHLDQALKANYLFFIDKDYIVANNEVVIVDEFTGRLSEGRRFSEGLHQALEAKEGVSIKEESQTLADITFQNYFRMFSKLAGMTGTAQTEATEFLEIYNLEVV…	3	1	1	1	1	865	99	5.87		0		1	intracellular protein transmembrane transport [GO:0065002]; protein import [GO:0017038]; protein targeting [GO:0006605]; protein transport by the Sec complex [GO:0043952]	cell envelope Sec protein transport complex [GO:0031522]; cytosol [GO:0005829]; plasma membrane [GO:0005886]	ABC-type protein transporter activity [GO:0015462]; ATP binding [GO:0005524]; metal ion binding [GO:0046872]; protein-exporting ATPase activity [GO:0008564]	PF02810;PF07517;PF01043;PF07516;		secA	High
Master Protein	O24949	LUD domain-containing protein OS=Helicobacter pylori (strain ATCC 700392 / 26695) OX=85962 GN=HP_0137 PE=4 SV=1	MSKELILKRIKEARAKHAIQGANPIYRNIIKVEFEDLVEEYKHFQVLNKAEVIESAKENLEQAILKALENFKSKKILHSTDLNLNFEAFKDFTLQPYDKEIEAMREELFEIDTALLHGVCGISSLGMIGAVSSHASPRLLSLITLNCIILLKKESIVRNLSEGMQALKNQSQNGALPTNMLLIGGPSRTADIELKTVFGVHGPQKVAIILY	3	1	1	1	1	211	23.6	7.53	223.22		1					PF02589;			High
Master Protein	O26012	Flagella basal body P-ring formation protein FlgA OS=Helicobacter pylori (strain ATCC 700392 / 26695) OX=85962 GN=HP_1477 PE=3 SV=1	MKILILFFICLNALFALDSNALKAEIKEVYLKEYKDLKLEIETINLEIPERFSNASILSYELNASNKLKKDGVVFLRLENDPNLRLPVRYSVIGSMQAFKSVSAIKKDENITANNTQKERILFGALSNPLLEGAIDKVSAKNFIPPNTLLSTDKTQALIIVRKNDIITGVYEEGQISIEISLKALENGALNQIIQAKNLESNKILKAKVLSSSKAQIL	3	1	1	1	1	218	24.3	8.97		2.75		1	bacterial-type flagellum assembly [GO:0044780]	periplasmic space [GO:0042597]		PF13144;			High
Master Protein	O25206	VirB4 homolog (VirB4) OS=Helicobacter pylori (strain ATCC 700392 / 26695) OX=85962 GN=HP_0459 PE=3 SV=1	MLESALKYCKEKAIDLLVGFVPKTYSMAQECNILGLYDDAFIITKQENLVGIISLQGLSYSNLMQKDLEGYFDARQNVLNTISKDIQLRIVAKRRKEFINQSPNIDNIYAKAIITQFESKGIYKTEYFLVFETITSNVKSFFEKKKLEMTTSINEELEESSKEDKQENENSSNETHSNTSSKKDKKNKFKKKITFSTKSKRALLIQTIERVKNALKEFKPTLLNSKEVLNFYAEYINGKYIAFNPKLKRLSDSYIASNVHFKKDYFVIEFQNQNTFCACVGIKAYESEEISSLPISTLLHTQIELDLIFHIRSLGQFESLNFLKTKKKLTLSKIVKADIDNYIELVQANRLSMQECALNLVIRAKSKAKLDKSLKEILSLLNNAGLGSVTETIGLKPSY…	3	1	1	1	1	858	98.4	8.63	81.75		1				ATP binding [GO:0005524]; DNA binding [GO:0003677]	PF03135;PF01580;			High
Master Protein	P56035	Large ribosomal subunit protein bL9 OS=Helicobacter pylori (strain ATCC 700392 / 26695) OX=85962 GN=rplI PE=3 SV=2	MKVLLLEDVKNLGKAGEVCEVKDGYGNNFLIANQKAKLATNEVINKYKAEVKKKAEKEALEKAQKLQMVETLQTITLTIHKKVGANGSLFGAITKEEITERLKEQHASLNLDKKDIELKHPIKSTGIYEIEVKLGSGVVGVFKIDVVAE	9	1	1	1	1	149	16.5	8.78	144.63		1		translation [GO:0006412]	cytosolic large ribosomal subunit [GO:0022625]	rRNA binding [GO:0019843]; structural constituent of ribosome [GO:0003735]	PF03948;PF01281;		rplI	High
Master Protein	O25095	Tetraacyldisaccharide 4'-kinase OS=Helicobacter pylori (strain ATCC 700392 / 26695) OX=85962 GN=lpxK PE=3 SV=1	MKSDKPFLERYFYDPTLLQKGLIFALYPFSLIYQGIATLKRKTAKKHDFKIPIISIGNLIAGGSGKTPFILEIAPRYQEVAVVSRGYQRDSKGLVVVSVKGNILVSQKTAGDEAYLLALNLKQASVIVSEKRELGVLKALELGAKIVFLDDGFRFNFNQFNLLLKPKVPPYYPFCLPSGLYRESIKSYEEAHLVVTEDKDYQRITSISRPTKRMLLVTAIANPSRLDAFLPKEVVKKLYFKDHAPFNLELLEKEFYQNNATSLLVTSKDLVKLQDCNLPLSVLNLKLEICPKVLEEIDHYILSYPYNTKERL	5	1	1	1	1	312	35.5	9.26	88.85		1		lipid A biosynthetic process [GO:0009245]; lipopolysaccharide core region biosynthetic process [GO:0009244]; phosphorylation [GO:0016310]	plasma membrane [GO:0005886]	ATP binding [GO:0005524]; tetraacyldisaccharide 4'-kinase activity [GO:0009029]	PF02606;		lpxK	High
Master Protein	O25434	Ribosomal protein uS12 methylthiotransferase RimO OS=Helicobacter pylori (strain ATCC 700392 / 26695) OX=85962 GN=rimO PE=3 SV=1	MQVKENKQLCLISLGCSKNLVDSEVMLGKLYNYTLTNDAKSADVILINTCGFIESAKQESIQTILNAAKDKKEGAILIASGCLSERYKDEIKELIPEVDIFTGVGDYDKIDIMIAKKQNQFSEQVFLSEHYNARIITGSSVHAYVKISEGCNQKCSFCAIPSFKGKLQSRELDSILKEVENLALKGYTDMTFIAQDSSSFLYDKGQKDGLIQLIRAIDKQQALKSARILYLYPSSTTLELIGAIESSPIFQNYFDMPIQHISDSMLKKMRRNSSQAHHLKLLDAMKQVKESFIRSTIIVGHPEENESEFEELSAFLDEFQFDRLNIFAFSAEENTHAYSLEKVPKKTINARIKALNKIALKHQNHSFKALLNKPIKALVENKEGEYFYKARDLRWAPEV…	8	1	1	1	1	439	49.6	6.7		0		1	tRNA modification [GO:0006400]	cytosol [GO:0005829]	4 iron, 4 sulfur cluster binding [GO:0051539]; aspartic acid methylthiotransferase activity [GO:0035599]; metal ion binding [GO:0046872]; protein methylthiotransferase activity [GO:0103039]	PF04055;PF00919;		rimO	High
Master Protein	O26001	ABC transporter, ATP-binding protein (HI1087) OS=Helicobacter pylori (strain ATCC 700392 / 26695) OX=85962 GN=HP_1465 PE=4 SV=1	MNATNNQVLIEVKDLHSAFGSTIIHRGVSFSVHKGEVMAILGGSGSGKSTLLRCMILLNRPTKGEVLLFGEDIWKLKEAEQQKIFNRCGICFQFGALYSSLTVLENVGVMLEQYGAYSKKIVEEISKMWIEKVGLPPRAYHLYPYELSGGMKKRVGIARAMATNPEILFLDEPTSGLDPYSAGKFDELIMTLKESLQLTVVMITHDLDSVHDCVDRFIMLKDGLLEFNGDLKDFIKKAQTQGLDEGNLFNSTRGEKFWKGM	14	1	1	1	1	261	29.2	6.8		0		1			ATP binding [GO:0005524]; ATP hydrolysis activity [GO:0016887]	PF00005;			High
Master Protein	O25992	Outer membrane beta-barrel protein OS=Helicobacter pylori (strain ATCC 700392 / 26695) OX=85962 GN=HP_1453 PE=4 SV=1	MLKLASKTICLSLIGSFTAVEAFQKHQKDGFFIEAGFETGLLQGTQTKEQTIATTQEKPKPKPKPKPITPQSTYGKYYISQSTVLKNATELFAEDNITNLTFYSLTPVYVTAYNQESAEEAGYGDSSLIMIQNFLPYNLNNIELSYTDNQGNVVSLGVIETIPKQSQIILPASLFNDPQLNADGFQQLQTATTRFSDASTQNLFDKLSKVTTNLQMTYINYNQFSSGNGSGSKPPCPPYENQENCTAKVPPFTSQDAKNLTNLMLNMMAVFDSKSWEDAVKNAPFQFSDNNLSAPCYSNYSTCVNPYNDGLVDPKLIAKNKGDEYNIENGQTGSVILTPQDVIYSYRVTNNLYVNLLPPRGGDLGLGSQYGGPNGPGDDGTNFGALGILSPFLDPEILF…	3	1	1	1	1	746	82.3	5.83		0		1				PF01856;			High
Master Protein	P56081	3-dehydroquinate synthase OS=Helicobacter pylori (strain ATCC 700392 / 26695) OX=85962 GN=aroB PE=1 SV=1	MQEILIPLKEKNYKVFLGELPEIKLKQKALIISDSIVAGLHLPYLLERLKALEVRVCVIESGEKYKNFHSLERILNNAFEMQLNRHSLMIALGGGVISDMVGFASSIYFRGIDFINIPTTLLAQVDASVGGKTGINTPYGKNLIGSFHQPKAVYMDLAFLKTLEKREFQAGVAEIIKMAVCFDKNLVERLETKDLKDCLEEVIFQSVNIKAQVVVQDEKEQNIRAGLNYGHTFGHAIEKETDYERFLHGEAIAIGMRMANDLALSLGMLTLKEYERIENLLKKFDLIFHYKILDLQKFYERLFLDKKSENKTIKFILPKGVGAFEVASHIPKETIIKVLEKWH	3	1	1	1	1	343	39.1	7.9	90.63		1		amino acid biosynthetic process [GO:0008652]; aromatic amino acid family biosynthetic process [GO:0009073]; chorismate biosynthetic process [GO:0009423]	cytoplasm [GO:0005737]	3-dehydroquinate synthase activity [GO:0003856]; metal ion binding [GO:0046872]; nucleotide binding [GO:0000166]	PF01761;		aroB	High
